# Supplementary material for: Isolation and Characterization of Bacillus Strains from Egyptian Mangroves: Exploring Their Endophytic Potential in Maize for Biological Control of Spodoptera frugiperda
Source: Biology (Basel). 2024 Dec 17;13(12):1057. doi: 10.3390/biology13121057 (PMC11673426; doi:10.3390/biology13121057)
Supplement: Supplementary file 1 [file biology-13-01057-s001.zip]

Archive with 1 entries (1 files):
- biology-3316024-supplementary.pdf
